# Supplementary material for: Metabolic reprogramming during neuronal differentiation from aerobic glycolysis to neuronal oxidative phosphorylation
Source: eLife. 2016 Jun 10;5:e13374. doi: 10.7554/eLife.13374 (PMC4963198; doi:10.7554/eLife.13374)
Supplement: Figure 1—figure supplement 7—source data 1. — DOI: http://dx.doi.org/10.7554/eLife.13374.014 [file elife-13374-fig1-figsupp7-data1.xlsx]

## Sheet: Fig1S7
	lactate/glucose
	NPC	1.65424	1.57813	1.62763
	Neuron	0.330053	0.354077	0.369133
	Figure 1—figure supplement 7. The glucose and lactate concentrations in the medium growing NPCs and 3-week neurons were quantified by YSI 2950 metabolite analyzer. The lactate production/ glucose consumption ratio was calculated as the amount of lactate divided by used glucose. Bars represent mean ± SD. n=3. In theory, if one glucose molecule is completely converted into lactate (no entry into mi…
