# Supplementary material for: Metabolic reprogramming during neuronal differentiation from aerobic glycolysis to neuronal oxidative phosphorylation
Source: eLife. 2016 Jun 10;5:e13374. doi: 10.7554/eLife.13374 (PMC4963198; doi:10.7554/eLife.13374)
Supplement: Figure 4—source data 1. — DOI: http://dx.doi.org/10.7554/eLife.13374.024 [file elife-13374-fig4-data1.xlsx]

## Sheet: Fig 4
Figure 4C			MAP2			GFAP			GFAP mRNA abundance
	control	91	92	89	4	3	6		control	0.91	1.03	1.07
	HK2+LDHA	51	47	55	44	48	40		HK2+LDHA	7.72	9.19	8.83
Figure4J	lactate %		control			HK2+LDHA
		107.63	98.73	93.64	364.24	387.38	509.47
